# Supplementary material for: Pre-neoplastic epigenetic disruption of transcriptional enhancers in chronic inflammation
Source: Oncotarget. 2016 Feb 19;7(13):15772–86. doi: 10.18632/oncotarget.7513 (PMC4941276; doi:10.18632/oncotarget.7513)
Supplement: Supplementary file 2 [file oncotarget-07-15772-s002.txt]

Hypermethylated probes in CP within AG09319 DHS not overlapping with AG09319 H3K4me3 peaks			
Chromosome	start	end	probe name
chrX	85302549	85302549	cg19000468
chr7	92776975	92776975	cg06654604
chr5	154320652	154320652	cg00116058
chr5	99931437	99931437	cg23530586
chr10	95242156	95242156	cg18514344
chr9	133558104	133558104	cg14278321
chr7	83824373	83824373	cg10035469
chr1	245316477	245316477	cg07124903
chr2	74007265	74007265	cg10373645
chr1	179846929	179846929	cg07761912
chr13	41837767	41837767	cg11095404
chr6	31364895	31364895	cg03039387
chr14	65563665	65563665	cg16583315
chr8	134062192	134062192	cg06772221
chr3	52968878	52968878	cg18571112
chr10	29228903	29228903	cg27315314
chr2	55237421	55237421	cg14640066
chr7	106183120	106183120	cg17709049
chr12	8088937	8088937	cg25580254
chr18	39535095	39535095	cg27662412
chr1	207038460	207038460	cg06348038
chr17	45353128	45353128	cg03460756
chr6	27870695	27870695	cg01177470
chr15	52069389	52069389	cg26341661
chr4	129207725	129207725	cg01914037
chr13	41837663	41837663	cg26215849
chr10	93559124	93559124	cg05472062
chr6	152702444	152702444	cg20187047
chr10	14439215	14439215	cg19848641
chr1	158979810	158979810	cg07463059
chr11	45864825	45864825	cg12596843
chr7	102553369	102553369	cg27481555
chr6	28864178	28864178	cg22328955
chr13	49684397	49684397	cg17091793
chr8	56923352	56923352	cg24856456
chr15	55510003	55510003	cg20019217
chr13	97874533	97874533	cg01837275
chr14	60618622	60618622	cg13624631
chr1	46120786	46120786	ch_1_1416966F
chr10	101754325	101754325	cg10005998
chr1	224521239	224521239	cg01561839
chr15	59785236	59785236	cg04099524
chr7	17274337	17274337	cg04456219
chr3	101280662	101280662	cg22315683
chr4	113218437	113218437	cg15299279
chr2	69845618	69845618	cg19289072
chr7	100701852	100701852	cg22451910
chr15	99789855	99789855	cg16052317
chr10	22013777	22013777	cg12036544
chr7	135242461	135242461	cg03407666
chr2	174075476	174075476	cg09021898
chr7	150475993	150475993	cg20752420
chr2	197852904	197852904	cg13283691
chr7	47375903	47375903	cg26450149
chr15	40384779	40384779	cg09749364
chr20	35198387	35198387	cg07979348
chr6	35694245	35694245	cg00052684
chr3	25635650	25635650	cg07405178
chr4	69239481	69239481	cg25976440
chr3	185822021	185822021	cg06518884
chr18	64933074	64933074	cg01232969
chr14	21467375	21467375	cg20060632
chr4	57507828	57507828	cg07939743
chr15	48687756	48687756	cg23731908
chr6	26199562	26199562	cg10985452
chr8	68402660	68402660	cg24704908
chr16	48278085	48278085	cg01085137
chr1	161762739	161762739	cg19735514
chr8	17471997	17471997	cg18214661
chr2	174024669	174024669	cg11119767
chr17	16440291	16440291	cg23060709
chr6	28641731	28641731	cg12864592
chr17	1415550	1415550	cg13001289
chr20	34605662	34605662	cg09760574
chr4	1225599	1225599	cg00814909
chr17	47807591	47807591	cg18824549
chr17	15366916	15366916	cg22980156
chr5	148865756	148865756	cg07144560
chr21	47813025	47813025	cg02959939
chr11	34296462	34296462	cg08401725
chr7	101171330	101171330	cg23657388
chr5	149891393	149891393	cg09028166
chr7	6200116	6200116	cg10003032
chr2	28183394	28183394	cg11906781
chr5	78986160	78986160	cg02366931
chr17	80745169	80745169	cg10862567
chr12	47630263	47630263	cg06547285
chr2	241459227	241459227	cg08461339
chr7	101398184	101398184	cg14398883
chr1	110179127	110179127	cg04159878
chr2	40140929	40140929	cg00483940
chr16	20863151	20863151	cg00247963
chr11	57336941	57336941	cg11554335
chr1	151345181	151345181	cg24486037
chr6	158640499	158640499	cg11763066
chr1	222003220	222003220	cg14088282
chr11	46071833	46071833	cg04074945
chr1	12508122	12508122	cg20931951
chr2	85732147	85732147	cg23150604
chr7	906726	906726	cg13375571
chr3	10247487	10247487	cg13419330
chr1	68299409	68299409	cg13184736
chr2	113875226	113875226	cg03703171
chr20	17595355	17595355	cg12632411
chr19	45950425	45950425	cg19419246
chr16	85319859	85319859	cg08654960
chr2	166095825	166095825	cg19049344
chr12	53617382	53617382	cg13940444
chr2	240230850	240230850	cg05171197
chr7	906779	906779	cg16922937
chr2	100175805	100175805	cg17165836
chr1	2139327	2139327	cg26031954
chr3	49236860	49236860	cg12468774
chr8	142163737	142163737	cg10113526
chr11	2966810	2966810	cg27477067
chr16	23434958	23434958	cg02258482
chr16	4000587	4000587	cg04921315
chr11	3144774	3144774	cg14722290
chr10	104434010	104434010	cg06361405
chr1	61649973	61649973	cg15575375
chr19	49220142	49220142	cg18046677
chr17	80806191	80806191	cg17479501
chr4	154155288	154155288	cg18566555
chr17	41669401	41669401	cg22982093
chr12	98884920	98884920	cg01253856
chr2	65303710	65303710	cg17082856
chr19	2541015	2541015	cg07843390
