# Supplementary material for: Pre-neoplastic epigenetic disruption of transcriptional enhancers in chronic inflammation
Source: Oncotarget. 2016 Feb 19;7(13):15772–86. doi: 10.18632/oncotarget.7513 (PMC4941276; doi:10.18632/oncotarget.7513)
Supplement: Supplementary file 3 [file oncotarget-07-15772-s003.xlsx]

## Sheet: Supplementary_TableXXXX.txt
Hypermethylated DHS Position (enhancer)				Promoter DHS Position (target)						CP Data from (Demmer et al. 2008)
chr	start	end		chr	start	end	Distance to TSS (target)	Correlation between enhancer-promoter DHSs (ENCODE cells)	Gene Name	Fold Change (CP/Healthy)	pvalue	FDR
chr7	92776889	92777010		chr7	92747275	92747669	(-136)	0.791706	SAMD9	0.684186	3.28528e-11	3.12986e-10
									SAMD9	0.682917	2.00465e-08	1.15726e-07
chr4	129207341	129208079		chr4	129207341	129208079	(+2274)	1	PGRMC2	0.689305	0	0
									PGRMC2	0.877268	5.33338e-05	0.00016513
chr6	26199290	26200260		chr6	26103526	26104572	(-127)	0.769652	HIST1H4C	0.700402	5.04896e-11	4.65596e-10
chr14	21467215	21467454		chr14	21467215	21467454	(-79)	1	SLC39A2	0.715567	4.44089e-15	8.81968e-14
chr2	74006496	74007430		chr2	73964401	73964861	(-114)	0.757969	TPRKB	0.718236	2.22045e-16	5.80875e-15
chr3	101280473	101280800		chr3	101394773	101396297	(+453)	0.753795	ZBTB11	0.738388	3.32068e-13	4.65295e-12
									ZBTB11	0.799381	8.97128e-07	3.85587e-06
chr3	101280473	101280800		chr3	101292329	101294017	(+131)	0.794133	PCNP	0.73876	3.85225e-12	4.3481e-11
chr3	101280473	101280800		chr3	101280473	101280800	(-75)	1	RG9MTD1	0.778983	5.55112e-15	1.08241e-13
chr13	41837658	41838057		chr13	41837658	41838057	(-145),	1	MTRF1	0.779742	2.89546e-12	3.34905e-11
									MTRF1	0.859255	5.7753e-09	3.67382e-08
									MTRF1	0.942029	0.0224396	0.0387936
chr16	48277995	48278452		chr16	48643760	48644491	(-6)	0.859353	N4BP1	0.787147	4.85656e-11	4.48534e-10
									N4BP1	0.688186	2.83346e-10	2.27421e-09
									N4BP1	0.834544	3.38563e-08	1.87719e-07
									N4BP1	1.0591	0.0121229	0.0223586
									N4BP1	0.844083	9.28735e-07	3.98014e-06
chr1	179846864	179847136		chr1	179922806	179924778	(-116)	0.730499	CEP350	0.805347	2.79183e-07	1.31794e-06
									CEP350	0.80763	3.15259e-07	1.47626e-06
									CEP350	0.853145	1.13881e-06	4.80919e-06
									CEP350	0.790608	9.71824e-06	3.46695e-05
chr1	68298477	68299572		chr1	68298477	68299572	(+130)	1	GNG12	0.813161	1.92906e-10	1.60023e-09
									GNG12	0.783674	7.88154e-08	4.09195e-07
									GNG12	0.748089	1.50024e-07	7.41777e-07
chr13	49684275	49684582		chr13	50069506	50069778	(-159)	0.710663	PHF11	0.819024	5.25631e-07	2.36339e-06
									PHF11	0.930625	0.00424453	0.00874053
									PHF11	0.907285	0.0123179	0.0226892
chr1	179846864	179847136		chr1	179846864	179847136	(-59)	1	TOR1AIP2	0.820567	3.99828e-08	2.19088e-07
									TOR1AIP2	0.852868	8.65594e-05	0.000256887
									TOR1AIP2	0.899525	0.000123045	0.000354208
chr2	74006496	74007430		chr2	74006496	74007430	(+321)	1	DUSP11	0.833903	5.56666e-13	7.44513e-12
chr1	158979269	158980143		chr1	158979269	158980143	(+24)	1	IFI16	0.851594	5.80436e-06	2.15784e-05
									IFI16	0.856096	3.22288e-05	0.000104057
									IFI16	0.860912	0.00192747	0.00430001
chr11	57336834	57337209		chr11	57089148	57090782	(+2448)	0.76982	TNKS1BP1	0.852489	0.00559787	0.0111976
chr18	39534827	39535520		chr18	39534827	39535520	(-25)	1	PIK3C3	0.85666	2.71923e-09	1.83299e-08
chr2	74006496	74007430		chr2	74055818	74057022	(+377)	0.798958	STAMBP	0.864695	3.9155e-06	1.50295e-05
chr1	179846864	179847136		chr1	179850935	179852274	(+185)	0.744457	TOR1AIP1	0.868443	1.2615e-05	4.39735e-05
									TOR1AIP1	0.789378	0.000144057	0.000408947
									TOR1AIP1	0.866557	0.000322495	0.000850041
chr4	113218279	113219259		chr4	113218279	113219259	(+270)	1	ALPK1	0.880325	5.35382e-05	0.000165716
									ALPK1	0.948052	0.0233652	0.0402031
chr16	48277995	48278452		chr16	48277995	48278452	(+13)	1	LONP2	0.886706	0.00232686	0.00509352
									LONP2	0.933078	0.0145082	0.0262496
chr7	135242401	135243476		chr7	135242401	135243476	(+277)	1	NUP205	0.893874	5.44778e-09	3.48943e-08
									NUP205	0.893397	0.000119867	0.000346026
chrX	85302153	85302700		chrX	85302153	85302700	(+139)	1	CHM	0.895771	0.00494229	0.010023
									CHM	0.909886	0.0132043	0.0241502
chr5	154320438	154320829		chr5	154320438	154320829	(+1)	1	MRPL22	0.897803	1.72796e-05	5.87247e-05
chr5	154320438	154320829		chr5	154236740	154238359	(-649)	0.749634	CNOT8	0.899212	0.00530589	0.0106744
chr6	26199290	26200260		chr6	26216425	26217696	(-87)	0.866251	HIST1H2AE	0.931398	0.0215106	0.0373565
chr2	74006496	74007430		chr2	74153772	74154501	(+184)	0.731248	DGUOK	0.943836	0.013405	0.024473
chr10	93558921	93559295		chr10	93558921	93559295	(+957)	1	TNKS2	0.959795	0.000879181	0.00211526
									TNKS2	0.822159	0.0014981	0.00342055
chr6	26199290	26200260		chr6	26204311	26206701	(+633)	0.738125	HIST1H4E	1.05949	0.00800515	0.0154341
chr15	99789481	99790019		chr15	99789481	99790019	(+65)	1	TTC23	1.07597	0.00123988	0.0028842
									TTC23	1.05468	0.00809941	0.0155939
chr7	83823879	83824801		chr7	83825115	83825770	(-1226)	0.788629	SEMA3A	1.07734	0.00221446	0.00487697
chr5	154320438	154320829		chr5	153825175	153825652	(-103)	0.709493	SAP30L	1.09947	0.000287983	0.000767622
chr11	57336834	57337209		chr11	57336834	57337209	(-1842)	1	UBE2L6	1.11384	0.00294082	0.00629264
chr1	207038332	207038654		chr1	207038332	207038654	(-661)	1	IL20	1.17256	3.88903e-07	1.79165e-06
chr11	57336834	57337209		chr11	57366298	57366554	(+721)	0.776695	SERPING1	1.18463	0.00202188	0.00449047
chr13	97874278	97874951		chr13	97874278	97874951	(+41)	1	MBNL2	1.21008	1.20146e-05	4.20766e-05
									MBNL2	1.22031	0.000172704	0.000482601
									MBNL2	0.828617	0.000259766	0.000698917
									MBNL2	1.17147	0.00101397	0.00240391
									MBNL2	1.159	0.00275509	0.00593353
									MBNL2	1.07157	0.0292966	0.0492269
chr17	15366336	15367203		chr17	15165334	15166232	(-1690)	0.717962	PMP22	1.24417	2.16274e-10	1.77736e-09
									PMP22	1.25472	4.61963e-08	2.50549e-07
									PMP22	1.07081	0.0032323	0.00685437
chr8	134061743	134062469		chr8	134202888	134203378	(-149)	0.706458	WISP1	1.26262	4.99512e-11	4.60942e-10
									WISP1	1.27034	3.86243e-09	2.54095e-08
chr1	68298477	68299572		chr1	68697271	68697801	(+748)	0.716154	WLS	#N/A	#N/A	#N/A
chr1	151345145	151345404		chr1	151345145	151345404	(-111)	1	SELENBP1	#N/A	#N/A	#N/A
chr1	179846864	179847136		chr1	180123548	180124191	(-98)	0.788976	QSOX1	#N/A	#N/A	#N/A
chr1	245316314	245316674		chr1	245316314	245316674	(-1793)	1	KIF26B	#N/A	#N/A	#N/A
chr10	95240490	95242597		chr10	95240490	95242597	(+530)	1	MYOF	#N/A	#N/A	#N/A
chr12	8085745	8089280		chr12	8085745	8089280	(+1379)	1	SLC2A3	#N/A	#N/A	#N/A
chr12	47630139	47630432		chr12	48119671	48120064	(-513)	0.792527	ENDOU	#N/A	#N/A	#N/A
chr16	4000002	4001266		chr16	4423146	4424867	(+2158)	0.808724	VASN	#N/A	#N/A	#N/A
chr17	41668979	41669891		chr17	42079851	42080209	(+1807)	0.761047	PYY	#N/A	#N/A	#N/A
chr2	74006496	74007430		chr2	74405188	74406342	(+230)	0.790282	MOB1A	#N/A	#N/A	#N/A
chr2	240230407	240231609		chr2	239756206	239757185	(+23)	0.714549	TWIST2	#N/A	#N/A	#N/A
chr3	101280473	101280800		chr3	101231069	101232498	(+301)	0.788252	SENP7	#N/A	#N/A	#N/A
chr3	101280473	101280800		chr3	101443219	101443984	(+108)	0.776361	CEP97	#N/A	#N/A	#N/A
chr5	78985176	78986289		chr5	78985176	78986289	(+74)	1	CMYA5	#N/A	#N/A	#N/A
chr5	154320438	154320829		chr5	154317099	154317894	(+279)	0.758348	GEMIN5	#N/A	#N/A	#N/A
chr6	26199290	26200260		chr6	26033128	26034488	(-12)	0.718944	HIST1H2AB	#N/A	#N/A	#N/A
chr6	26199290	26200260		chr6	26157197	26158723	(-389)	0.755827	HIST1H2BD	#N/A	#N/A	#N/A
chr6	26199290	26200260		chr6	26188482	26189642	(+242)	0.705006	HIST1H4D	#N/A	#N/A	#N/A
chr6	26199290	26200260		chr6	26196922	26197879	(+2063)	0.816417	HIST1H3D	#N/A	#N/A	#N/A
chr6	26199290	26200260		chr6	26199290	26200260	(-12)	1	HIST1H2BF	#N/A	#N/A	#N/A
chr7	102553185	102553649		chr7	102553185	102553649	(+73)	1	LRRC17	#N/A	#N/A	#N/A
