# Supplementary material for: Pre-neoplastic epigenetic disruption of transcriptional enhancers in chronic inflammation
Source: Oncotarget. 2016 Feb 19;7(13):15772–86. doi: 10.18632/oncotarget.7513 (PMC4941276; doi:10.18632/oncotarget.7513)
Supplement: Supplementary file 4 [file oncotarget-07-15772-s004.xlsx]

## Sheet: TCGA Ids of patients used
TCGA-BA-4074
TCGA-BA-4075
TCGA-BA-4077
TCGA-BA-5149
TCGA-BA-5151
TCGA-BA-5152
TCGA-BA-5153
TCGA-BA-5556
TCGA-BA-5557
TCGA-BA-5558
TCGA-BA-5559
TCGA-BA-6871
TCGA-BA-6872
TCGA-BA-6873
TCGA-BA-7269
TCGA-BA-A6D8
TCGA-BA-A6DB
TCGA-BA-A6DD
TCGA-BA-A6DE
TCGA-BB-4223
TCGA-BB-4224
TCGA-BB-4225
TCGA-BB-4228
TCGA-BB-7861
TCGA-BB-7863
TCGA-BB-7866
TCGA-BB-7871
TCGA-BB-7872
TCGA-BB-8601
TCGA-C9-A47Z
TCGA-C9-A480
TCGA-CN-4725
TCGA-CN-4726
TCGA-CN-4728
TCGA-CN-4729
TCGA-CN-4730
TCGA-CN-4731
TCGA-CN-4733
TCGA-CN-4734
TCGA-CN-4736
TCGA-CN-4737
TCGA-CN-4740
TCGA-CN-4741
TCGA-CN-4742
TCGA-CN-5358
TCGA-CN-5359
TCGA-CN-5364
TCGA-CN-5365
TCGA-CN-5367
TCGA-CN-5369
TCGA-CN-5370
TCGA-CN-5373
TCGA-CN-5374
TCGA-CN-6011
TCGA-CN-6013
TCGA-CN-6016
TCGA-CN-6017
TCGA-CN-6018
TCGA-CN-6019
TCGA-CN-6020
TCGA-CN-6024
TCGA-CN-6994
TCGA-CN-6995
TCGA-CN-6996
TCGA-CN-6998
TCGA-CN-A642
TCGA-CQ-5323
TCGA-CQ-5324
TCGA-CQ-5325
TCGA-CQ-5326
TCGA-CQ-5327
TCGA-CQ-5329
TCGA-CQ-5330
TCGA-CQ-5331
TCGA-CQ-5332
TCGA-CQ-5333
TCGA-CQ-5334
TCGA-CQ-6218
TCGA-CQ-6219
TCGA-CQ-6220
TCGA-CQ-6221
TCGA-CQ-6222
TCGA-CQ-6223
TCGA-CQ-6224
TCGA-CQ-6225
TCGA-CQ-6227
TCGA-CQ-6228
TCGA-CQ-6229
TCGA-CQ-7063
TCGA-CQ-7065
TCGA-CQ-7067
TCGA-CQ-7068
TCGA-CQ-7069
TCGA-CQ-7071
TCGA-CQ-A4C6
TCGA-CQ-A4C7
TCGA-CQ-A4C9
TCGA-CQ-A4CA
TCGA-CQ-A4CB
TCGA-CQ-A4CD
TCGA-CQ-A4CE
TCGA-CQ-A4CG
TCGA-CQ-A4CH
TCGA-CQ-A4CI
TCGA-CR-5243
TCGA-CR-5247
TCGA-CR-5248
TCGA-CR-5249
TCGA-CR-5250
TCGA-CR-6467
TCGA-CR-6470
TCGA-CR-6471
TCGA-CR-6472
TCGA-CR-6477
TCGA-CR-6478
TCGA-CR-6481
TCGA-CR-6482
TCGA-CR-6484
TCGA-CR-6487
TCGA-CR-6488
TCGA-CR-6491
TCGA-CR-6492
TCGA-CR-6493
TCGA-CR-7365
TCGA-CR-7367
TCGA-CR-7368
TCGA-CR-7369
TCGA-CR-7372
TCGA-CR-7373
TCGA-CR-7376
TCGA-CR-7377
TCGA-CR-7379
TCGA-CR-7380
TCGA-CR-7382
TCGA-CR-7383
TCGA-CR-7385
TCGA-CR-7386
TCGA-CR-7390
TCGA-CR-7391
TCGA-CR-7392
TCGA-CR-7393
TCGA-CR-7394
TCGA-CR-7395
TCGA-CR-7397
TCGA-CR-7401
TCGA-CR-7404
TCGA-CV-5436
TCGA-CV-5439
TCGA-CV-5442
TCGA-CV-5966
TCGA-CV-5970
TCGA-CV-5971
TCGA-CV-5973
TCGA-CV-5976
TCGA-CV-5977
TCGA-CV-5979
TCGA-CV-6003
TCGA-CV-6433
TCGA-CV-6436
TCGA-CV-6441
TCGA-CV-6933
TCGA-CV-6934
TCGA-CV-6936
TCGA-CV-6937
TCGA-CV-6938
TCGA-CV-6939
TCGA-CV-6940
TCGA-CV-6941
TCGA-CV-6942
TCGA-CV-6943
TCGA-CV-6945
TCGA-CV-6948
TCGA-CV-6950
TCGA-CV-6951
TCGA-CV-6952
TCGA-CV-6953
TCGA-CV-6954
TCGA-CV-6955
TCGA-CV-6956
TCGA-CV-6959
TCGA-CV-6960
TCGA-CV-6961
TCGA-CV-7090
TCGA-CV-7091
TCGA-CV-7095
TCGA-CV-7097
TCGA-CV-7099
TCGA-CV-7100
TCGA-CV-7102
TCGA-CV-7103
TCGA-CV-7104
TCGA-CV-7178
TCGA-CV-7180
TCGA-CV-7183
TCGA-CV-7235
TCGA-CV-7236
TCGA-CV-7238
TCGA-CV-7243
TCGA-CV-7252
TCGA-CV-7253
TCGA-CV-7254
TCGA-CV-7255
TCGA-CV-7263
TCGA-CV-7406
TCGA-CV-7407
TCGA-CV-7409
TCGA-CV-7411
TCGA-CV-7413
TCGA-CV-7414
TCGA-CV-7416
TCGA-CV-7423
TCGA-CV-7425
TCGA-CV-7427
TCGA-CV-7428
TCGA-CV-7429
TCGA-CV-7432
TCGA-CV-7434
TCGA-CV-7435
TCGA-CV-7438
TCGA-CV-A45O
TCGA-CV-A45Q
TCGA-CV-A6JD
TCGA-CV-A6JE
TCGA-CV-A6JN
TCGA-CX-7082
TCGA-CX-7085
TCGA-CX-7086
TCGA-CX-7219
TCGA-D6-6515
TCGA-D6-6823
TCGA-D6-6825
TCGA-D6-8569
TCGA-D6-A4Z9
TCGA-DQ-5624
TCGA-DQ-5625
TCGA-DQ-5630
TCGA-DQ-5631
TCGA-DQ-7588
TCGA-DQ-7590
TCGA-DQ-7591
TCGA-DQ-7592
TCGA-DQ-7593
TCGA-DQ-7594
TCGA-DQ-7596
TCGA-F7-8489
TCGA-F7-A50G
TCGA-F7-A50J
TCGA-F7-A61S
TCGA-F7-A61V
TCGA-F7-A61W
TCGA-F7-A620
TCGA-F7-A624
TCGA-H7-7774
TCGA-H7-8501
TCGA-H7-8502
TCGA-HD-7754
TCGA-HD-7831
TCGA-HD-7832
TCGA-HD-7917
TCGA-HD-8224
TCGA-HD-8314
TCGA-HD-8634
TCGA-HD-8635
TCGA-HD-A4C1
TCGA-HD-A633
TCGA-HD-A634
TCGA-HD-A6I0
TCGA-HL-7533
TCGA-IQ-7631
TCGA-IQ-7632
TCGA-IQ-A61E
TCGA-IQ-A61G
TCGA-IQ-A61H
TCGA-IQ-A61J
TCGA-KU-A66T
TCGA-MT-A51W
TCGA-MT-A51X
TCGA-MT-A67A
TCGA-MT-A67D
TCGA-MT-A67F
TCGA-MZ-A6I9
TCGA-P3-A5Q5
TCGA-P3-A5Q6
TCGA-P3-A5QA
TCGA-P3-A5QE
TCGA-P3-A5QF
TCGA-P3-A6SW
TCGA-P3-A6SX
TCGA-P3-A6T0
TCGA-P3-A6T2
TCGA-P3-A6T3
TCGA-P3-A6T4
TCGA-P3-A6T5
TCGA-P3-A6T6
TCGA-P3-A6T7
TCGA-P3-A6T8
TCGA-QK-A64Z
TCGA-QK-A652
TCGA-QK-A6IH
TCGA-QK-A6II
TCGA-QK-A6IJ
